# Supplementary material for: Synthesis of 4-(Phenylchalcogenyl)tetrazolo[1,5-a]quinolines by Bicyclization of 2-Azidobenzaldehydes with Phenylchalcogenylacetonitrile
Source: Molecules. 2023 Jun 27;28(13):5036. doi: 10.3390/molecules28135036 (PMC10343424; doi:10.3390/molecules28135036)
Supplement: Supplementary file 1 [file molecules-28-05036-s001.zip]

Archive with 1 entries (1 files):
- molecules-2452631-supplementary.pdf
